# Supplementary material for: Design and protocol for a pragmatic randomised study to optimise screening, prevention and care for tuberculosis and HIV in Malawi (PROSPECT Study)
Source: Wellcome Open Res. 2018 Nov 21;3:61. Originally published 2018 May 18. [Version 3] doi: 10.12688/wellcomeopenres.14598.3 (PMC6259593; doi:10.12688/wellcomeopenres.14598.3)
Supplement: Supplementary file 2 [file wellcomeopenres-3-16287-s0001.tgz]

Archive with 1 entries (1 files):
- 5caa802e-430e-4f75-9202-031ffe882897.docx
